# Supplementary material for: A Comprehensive Kinetic Study on the Enhanced Thermal Stability of Silica Xerogels with the Addition of Organochlorinated Substituents
Source: Gels. 2025 Dec 19;12(1):2. doi: 10.3390/gels12010002 (PMC12840895; doi:10.3390/gels12010002)
Supplement: Supplementary file 1 [file gels-12-00002-s001.zip]

Archive with 1 entries (1 files):
- gels-3986245-supplementary.pdf
